# Supplementary material for: Beneficial coinfection can promote within-host viral diversity
Source: Virus Evol. 2018 Oct 1;4(2):vey028. doi: 10.1093/ve/vey028 (PMC6166523; doi:10.1093/ve/vey028)
Supplement: Supplementary Data [file vey028_supp.zip]

Archive with 6 entries (6 files):
- coinfection_SI_word.docx
- Supp.docx
- coinf_figs1.tiff
- coinf_figs2.tiff
- coinf_figs3.tiff
- coinf_figs4.tiff
